# Supplementary material for: Dimensional reduction of phenotypes from 53 000 mouse models reveals a diverse landscape of gene function
Source: Bioinform Adv. 2021 Oct 11;1(1):vbab026. doi: 10.1093/bioadv/vbab026 (PMC8633315; doi:10.1093/bioadv/vbab026)
Supplement: vbab026_Supplementary_Data [file vbab026_supplementary_data.zip]

Archive with 6 entries (6 files):
- FigS2.png
- FigS3.png
- FigS4.png
- FigS5.png
- FigS6.png
- FigS1.png
